# Supplementary material for: Sarcopenia is not associated with inspiratory muscle strength but with expiratory muscle strength among older adults requiring long-term care/support
Source: PeerJ. 2022 Feb 17;10:e12958. doi: 10.7717/peerj.12958 (PMC8858577; doi:10.7717/peerj.12958)
Supplement: Supplemental Information 3 [file peerj-10-12958-s003.csv]

ID	Men=0, Women=1	Non-sarcopenia=0, Sarcopenia=1	Age	Height	Weight	BMI	Care level	Non-smoking=0, Smoking=1	Grip strength	Usual gait	SMI	Trunk muscle mass per square height	FVC	FEV1.0	FEV1.0%	PEFR	MEP	MIP	Hypertension	Cerebrovascular disease	Orthopedic disease	Cancer	Intractable neurological disease
1	0	1	82	160.9	53.6	20.7	6	1	12.4	0.38	6.78	7.85	2.69	2.36	87.7	4.7	52.6	43.5	0	1	1	1	0
2	0	1	74	157.8	47.9	19.2	1	1	25.1	0.72	5.53	6.54	2.14	1.65	77.1	3.47	65.6	45.2	1	1	0	0	0
3	0	0	66	167.2	68.1	24.4	3	1	27.3	0.61	8.56	8.2	2.49	1.9	76.3	5.62	70.5	24.3	0	0	0	0	1
4	0	1	83	155.7	54.6	22.5	2	0	28.7	0.95	6.32	7.59	1.59	1.27	79.9	2.18	64.7	21.7	1	0	0	0	1
5	0	0	72	170.4	72.8	25.1	3	missing	30.7	1.2	8.34	7.32	2.15	1.97	91.6	3.59	52.5	39.5	0	1	0	0	0
6	0	1	65	166.2	61.1	22.1	4	1	29.4	0.8	6.35	7.82	3.43	2.63	76.7	8.06	103.8	80.6	0	0	1	0	0
7	0	1	85	154.6	62.9	26.3	4	0	24.4	0.57	6.41	7.92	2.34	1.82	77.8	4.07	74.1	62.2	0	0	0	0	0
8	0	1	94	156.7	59.9	24.4	3	0	18.6	0.45	6.01	6.88	1.48	1.24	83.8	3.12	50.7	12.6	0	0	1	0	0
9	0	1	69	165.1	68	24.9	3	missing	30	0.32	6.89	7.99	2.62	2.19	83.6	4.37	41.2	33.7	0	1	0	0	0
10	0	1	73	160.9	65.3	25.2	3	0	26.7	0.59	6.6	7.7	2.08	1.68	80.8	3.71	48	40.5	1	1	0	0	0
11	0	0	72	155.7	75.2	31	4	1	32.5	0.32	8.18	9.96	1.46	1.17	80.1	1.72	77.2	33	0	1	0	0	0
12	0	0	68	162	64.5	24.6	3	1	31.7	1.2	6.51	7.98	2.34	1.9	81.2	3.27	97.6	47	1	1	0	0	0
13	0	0	77	165.1	55.7	20.4	3	1	29.6	0.21	7.21	7.76	1.86	1.51	81.2	2.27	49.7	56.9	0	1	1	0	0
14	0	0	70	166.2	73.1	26.5	1	1	33.8	0.95	7.38	8.24	2.63	1.85	70.3	2.64	133.1	79.8	1	1	0	0	1
15	0	0	75	168.3	63.4	22.4	3	0	33.4	0.77	7.45	7.64	3.48	3.07	88.2	4.18	49.7	53	1	1	1	0	0
16	0	0	70	156.7	68.6	27.9	5	1	28	0.62	7.15	8.69	1.73	1.57	90.8	3.69	48.4	17.6	1	1	0	0	0
17	0	1	77	153.6	58.8	24.9	3	1	22.1	0.66	6.19	7.8	1.23	1.02	82.9	1.53	53	64.2	1	1	0	1	0
18	0	0	78	156.7	65.7	26.8	4	missing	30.1	0.78	7.74	9.46	1.58	1.58	100	5.16	38.9	29.3	1	0	1	0	1
19	0	1	67	168.3	61	21.5	4	1	25.7	0.74	5.99	6.76	2.69	2.62	97.4	6.56	85.2	41.7	0	1	0	1	0
20	0	1	81	165.1	50.9	18.7	3	0	20.1	0.37	4.81	5.72	2.95	2.17	73.6	4.97	46.2	34	1	1	1	1	1
21	0	1	79	165.1	63.4	23.3	3	1	29.2	0.48	6.35	7.25	2.4	1.96	81.7	4.4	74.3	94	0	0	1	0	0
22	0	0	73	154.6	47.1	19.7	1	0	29.9	1.01	6.86	6.84	2.81	2.09	74.4	4.5	55.5	50.4	0	0	0	1	0
23	0	1	87	165.1	53.3	19.6	3	1	18.1	0.63	5.92	6.44	1.24	1.01	81.5	2.23	20.7	12.3	1	1	0	0	1
24	0	1	82	160.9	68.8	26.6	4	1	22	0.96	5.6	6.21	1.86	1.85	99.5	3.88	60	60.3	0	0	1	0	0
25	0	0	84	160.9	67.6	26.1	1	0	23.5	0.67	7.15	8.32	1.97	1.59	80.7	6.37	117.6	49	1	0	1	0	0
26	0	1	90	157.8	53.3	21.4	1	1	20.8	1.01	6.71	6.84	1.62	1.18	72.8	3.49	57.1	47.9	0	1	0	0	0
27	0	1	90	158.8	58.7	23.3	3	1	18.6	0.32	4.98	5.79	1.92	1.7	88.5	3.23	38	30.9	0	1	1	0	0
28	0	0	71	159.9	60.2	23.6	4	0	28.9	1.11	5.76	7.2	2.79	2.3	82.4	4.42	61.5	59.8	0	1	0	0	0
29	0	1	71	152.5	59.9	25.8	4	0	28.1	0.18	6.2	8.07	1.37	1.12	81.8	1.39	31	11.9	1	1	0	0	0
30	0	0	62	179.8	75.8	23.4	3	0	46.4	0.36	8.7	8.59	4.06	3.79	93.4	6.54	49.1	28.3	0	1	0	0	0
31	0	1	92	158.8	43.9	17.4	7	1	18.3	0.62	5.29	5.08	1.8	1.59	88.3	3.79	39.9	30.4	0	1	0	1	0
32	0	1	70	164.1	62.2	23.1	1	missing	23.3	0.39	6.51	8.05	2.88	2.47	85.8	5.45	78.5	55.3	0	0	1	0	0
33	0	1	76	154.6	50.8	21.3	2	0	21.1	0.3	5.65	6.96	2.27	2.06	90.8	3.3	73.6	88.7	0	0	0	0	1
34	0	0	74	166.2	62.5	22.6	4	1	25.4	0.16	7.02	8.1	2.12	1.68	79.3	3.46	53.5	37.5	0	1	0	0	0
35	0	1	81	171.4	48.6	16.5	3	1	22.8	0.73	5.21	5.99	1.99	1.72	86.4	2.86	27.6	11.7	0	0	1	1	0
36	0	1	74	162	63.3	24.1	3	0	25.3	0.33	6.52	6.11	2.05	1.99	97.1	4.63	43.5	37.4	1	1	0	0	0
37	0	0	73	166.2	61.5	22.3	2	1	28.7	1.15	6.44	7.15	2.81	2.44	86.8	6.71	80.2	73	0	0	1	1	0
38	0	0	75	167.2	50.3	18	1	1	30.3	1.16	5.74	6.76	2.8	1.97	70.4	2.16	64.5	27.2	0	0	1	0	0
39	0	1	70	151.5	63.3	27.6	3	1	26.2	0.95	6.98	8.34	1.48	1.34	90.5	3.57	49.4	33.1	0	0	1	0	0
40	0	0	68	168.3	73	25.8	2	0	32.9	0.66	7.45	7.79	1.71	1.37	80.1	2.3	65	30.3	1	1	0	0	0
41	0	1	74	159.9	55.2	21.6	1	1	24.5	0.85	6.07	7.06	2.58	1.88	72.9	3.26	40.7	20.4	1	1	0	0	0
42	0	1	81	158.8	60.8	24.1	2	1	15.3	0.73	6.04	7.06	2.13	1.5	70.4	4.11	42.1	33.5	0	1	1	0	0
43	0	1	85	154.6	52.6	22	3	1	21	0.51	5.93	7.59	1.54	1.36	88.3	3.19	39.2	28.3	0	0	1	0	1
44	0	1	66	170.4	70.8	24.4	3	1	34.3	0.78	6.6	7.22	2.96	2.57	86.8	7.01	38.8	27.5	1	0	1	1	0
45	0	1	84	162	57.9	22.1	1	1	30.4	0.62	6.61	7.47	1.64	1.56	95.1	4.81	58	32.6	1	1	0	0	0
46	0	0	87	166.2	70.9	25.7	3	1	29.2	0.64	7.54	7.91	2.46	1.91	77.6	6.96	93.4	63.9	1	1	0	0	0
47	0	1	74	170.4	54.7	18.8	3	1	23.8	0.04	6.55	6.71	3.53	3.01	85.3	4.77	59.6	38.3	0	1	0	0	1
48	0	1	80	157.8	49.7	20	1	0	27.6	0.71	6.69	7.63	2.12	2.12	100	6.24	45.3	12.8	0	0	1	0	1
49	0	1	69	159.9	55.2	21.6	1	1	31	0.54	5.6	6.92	2.41	2.01	83.4	4.7	29.3	24.6	1	0	0	1	1
50	0	0	60	163	71.2	26.8	3	1	31.4	0.45	8.52	8.59	2.74	2.27	82.9	3.49	47.7	42.9	1	1	0	0	0
51	0	1	67	157.8	57.6	23.1	4	1	25.1	0.54	5.98	6.86	0.99	0.75	75.8	1.78	51.8	44.8	0	0	1	1	0
52	0	1	75	165.1	57	20.9	2	1	9.5	0.78	5.73	6.22	3.15	2.41	76.5	4.18	37.8	27.7	0	1	1	0	0
53	0	1	81	162	59.6	22.7	1	1	21.1	0.96	5.81	6.63	2.24	1.91	85.3	5.59	67.6	34.3	1	0	1	0	0
54	0	0	88	168.3	57.4	20.3	1	1	25.1	0.87	7.84	5.81	2.46	2.36	95.9	6.66	59.5	54.3	0	1	1	1	0
55	0	0	77	167.2	58.2	20.8	4	0	33	1.22	7.17	7.5	2.52	2.51	99.6	6.16	42.5	46.7	0	0	0	0	1
56	0	1	83	160.9	59.5	23	3	0	26.7	0.27	6.64	7.31	2.15	1.81	84.2	5.1	80.9	32.8	1	1	0	0	0
57	0	1	70	169.3	53.6	18.7	2	0	27.9	0.78	6.14	6.71	3.22	2.73	84.8	5.06	49.2	42.9	1	0	1	0	1
58	0	1	83	155.7	45.3	18.7	3	1	11.7	0.68	4.71	5.62	1.66	1.43	86.1	2.14	22.7	13.4	0	0	1	1	0
59	0	1	64	158.8	46	18.2	3	1	16.8	0.33	5.12	6.48	2.01	1.95	97	5.17	42.4	26.8	0	1	1	0	0
60	0	1	84	153.6	57	24.2	5	0	20.1	0.8	6.44	7.82	1.36	1.14	83.8	3.14	49.8	28.4	1	0	1	0	0
61	0	0	77	175.6	74.4	24.1	3	0	41.2	0.27	7.68	7.73	3.45	2.82	81.7	4.91	57.8	18.9	0	1	1	0	0
62	0	0	84	174.6	67.3	22.1	3	0	25.7	1	7.76	6.64	2.81	2.58	91.8	8.44	67.7	40.9	0	0	1	0	0
63	0	1	70	164.5	55.4	20.5	3	1	24.2	1.31	6.06	6.71	2.71	2.36	87.1	6.36	66.7	42.6	0	1	0	0	0
64	0	0	60	167.8	71	25.2	5	0	35	1.09	7.56	8.07	3.13	2.31	73.8	7.42	90.5	41.7	1	1	0	1	0
65	0	1	71	169.3	69.5	24.2	2	0	25.2	0.71	5.57	7.01	3.76	3.11	82.7	6	86.2	73	1	0	1	0	0
66	0	1	73	166.2	65.4	23.7	3	1	11.6	1.1	6.52	6.92	3.2	2.37	74.1	5.11	50.3	57.3	0	1	0	0	0
67	0	1	87	169.3	60.5	21.1	3	1	18.7	0.93	6.45	6.8	2.34	2.03	86.8	3.99	33.4	9.2	0	1	0	1	0
68	1	1	88	149.4	58.2	26.1	6	0	14.4	0.83	5.13	7.03	1.41	1.26	89.4	2.93	38	17.1	0	0	0	0	0
69	1	1	84	147.3	46	21.2	1	0	15	0.62	4.68	6.13	1.72	1.38	80.2	1.79	28.2	36.1	1	0	1	0	0
70	1	0	91	149.4	53.7	24.1	6	0	9.9	0.42	6.29	7.37	0.78	0.69	88.5	1.35	23.4	13.2	1	0	1	0	0
71	1	1	71	139.9	51.5	26.3	2	0	13.8	0.77	5.06	6.44	1.19	1.07	89.9	1.51	60.9	47.1	1	1	0	0	0
72	1	0	75	149.4	64	28.7	1	0	21.7	0.71	6.66	7.47	1.81	1.52	84	4.44	54.6	72.6	1	0	1	0	0
73	1	1	74	150.4	51.1	22.6	4	0	16.8	0.1	5.42	6.79	1.43	1.23	86	1.66	35.4	35	1	1	0	0	0
74	1	1	92	152.5	41.9	18	2	0	17	0.47	5.36	6.66	1.17	1.06	90.6	2.06	34.2	19.8	0	0	1	0	0
75	1	1	70	154.6	41.3	17.3	1	0	20.6	0.25	4.89	5.52	2.03	1.7	83.7	3.81	36.3	19.9	1	0	1	0	1
76	1	1	70	149.4	61.3	27.5	3	0	8.3	0.66	4.98	6.01	1.81	1.57	86.7	4.84	49.3	51.5	0	0	1	0	0
77	1	1	77	149.4	36.5	16.4	2	0	15.4	0.67	5.25	6.23	1.51	1.08	71.5	1.52	17.2	21.3	1	0	1	0	1
78	1	0	94	149.4	52.7	23.6	4	0	21.4	0.17	6.34	6.8	1.01	0.89	88.1	2.17	57.9	21.4	0	0	1	1	0
79	1	1	80	148.3	37.7	17.1	4	0	16.1	0.35	5.47	6.38	1.45	1.39	95.9	3.18	18.3	17.5	0	0	1	0	1
80	1	1	79	158.8	38.3	15.2	2	0	23.7	0.85	5.44	6.46	1.9	1.8	94.7	4.49	65.2	32.6	1	1	1	0	0
81	1	1	82	155.7	48.9	20.2	1	0	22.6	0.97	5.57	6.48	2.15	1.65	76.7	2.55	33.5	31.7	0	0	1	1	0
82	1	0	84	158.8	46.6	18.5	1	0	20.6	1.18	5.58	6.44	1.73	1.64	94.8	4.7	42.7	26	0	0	0	0	0
83	1	1	67	156.7	48.3	19.7	3	1	18.8	0.38	5.36	6.4	1.83	1.69	92.4	3.37	40.2	18.1	1	1	1	1	0
84	1	1	74	147.3	65.2	30.1	3	0	11.3	0.28	4.88	7.49	1.37	1.11	81	1.91	46.6	37.1	0	0	1	0	0
85	1	0	69	155.7	66.6	27.5	3	0	18.8	0.37	6.49	7.36	2.37	1.89	79.8	3.75	47.1	59.2	0	1	0	0	0
86	1	1	78	149.4	38.6	17.3	4	0	12	0.65	5.07	5.69	1.24	1.15	92.7	2.68	50.1	26.2	1	0	1	0	0
87	1	1	87	149.4	46.9	21	4	0	15.7	0.59	5.42	6.43	1.69	1.38	81.7	3.67	23	19.1	1	0	1	0	0
88	1	0	90	145.2	55.3	26.2	3	0	17.2	0.15	6.16	6.56	1.59	1.38	86.8	3.74	58.4	58.9	0	1	1	0	0
89	1	1	80	146.2	43.8	20.5	5	0	14.6	0.22	4.25	5.88	1.51	1.18	78.2	1.88	23.3	26.8	1	1	0	0	0
90	1	1	75	144.1	34.1	16.4	4	0	17.2	0.91	4.75	5.31	1.75	1.58	90.3	3.84	28.1	31.5	0	0	0	0	0
91	1	1	77	148.3	48.7	22.1	3	0	23.9	0.3	5.69	6.26	1.63	1.44	88.3	3.15	24.5	10.6	1	1	1	0	0
92	1	1	73	150.4	54.1	23.9	1	0	17.6	0.14	5.36	6.55	1.63	1.27	77.9	4.49	30.6	40	0	1	1	0	0
93	1	0	90	152.5	54.2	23.3	3	0	11.3	0.16	6.13	7.06	1.36	1.09	80.2	3.08	28.9	23.2	0	0	1	1	0
94	1	1	83	151.5	47.5	20.7	5	0	10.4	0.74	5.37	6.31	1.46	1.39	95.2	3.18	31	46.7	1	0	1	0	0
95	1	1	86	152.5	59.3	25.5	4	0	16.7	0.63	5.63	6.55	1.32	1.2	90.9	3.62	33.3	20.6	1	1	1	0	0
96	1	0	63	152.5	55.9	24	1	0	25	1.08	6	6.71	1.87	1.77	94.7	3.2	44.2	35.9	1	1	0	0	0
97	1	1	73	148.3	34.2	15.6	3	0	12.8	0.51	3.88	5.35	0.71	0.7	98.6	2.77	24.9	18.2	0	0	1	0	0
98	1	0	81	152.5	46.3	19.9	3	0	8.3	0.18	6.23	6.07	1.56	1.45	93	4.35	45.8	20.3	0	0	1	0	0
99	1	1	87	139.9	43.8	22.4	5	missing	5.2	0.65	4.22	6	1.25	1.16	92.8	2.53	50.4	16.6	0	0	0	0	1
100	1	1	82	149.4	37.9	17	3	missing	13.2	0.41	4.75	6.22	0.93	0.92	98.9	1.79	35	49.1	0	0	0	0	0
101	1	0	84	149.4	44.8	20.1	3	0	16.1	0.63	6.74	6.29	1.16	0.83	71.6	1.04	34.1	21.7	0	0	1	0	0
102	1	0	84	157.8	58.9	23.7	1	0	15.4	0.53	6.24	6.57	1.28	0.93	72.7	1.53	22.2	22.5	1	0	0	1	0
103	1	0	85	150.4	46.2	20.4	2	0	19.2	0.29	6.51	6.14	1.67	1.5	89.8	3.98	41.5	25.1	1	1	1	0	0
104	1	0	87	163	68.9	25.9	3	0	22.6	0.6	6.5	7.45	1.34	1.02	76.1	4.36	64.3	52.9	1	1	1	0	0
105	1	1	77	150.4	41	18.1	1	0	19.7	0.43	5.64	6.28	1.5	1.36	90.7	2.26	38.4	32.3	0	0	1	0	0
106	1	0	80	160.9	60.6	23.4	1	0	24.9	1.33	6.32	7.01	1.43	1.2	83.9	3.79	69.1	48.3	0	0	1	1	0
107	1	0	77	159.9	60.2	23.6	3	0	16.8	0.75	5.77	6.5	1.55	1.4	90.3	2.59	34	10.5	0	0	0	0	1
108	1	1	71	154.6	46.6	19.5	6	0	15.5	0.17	5.42	6.9	2.02	1.65	81.7	2.41	36.6	37.8	1	1	0	0	0
109	1	0	71	153.6	59	25	1	0	17.1	0.98	6.07	7.13	2.09	1.75	83.7	4.92	61.9	56.1	0	1	1	0	0
110	1	0	67	158.8	63.6	25.2	1	0	23.2	1.21	6.15	6.79	2.65	2.25	84.9	5.75	56.5	17.9	0	0	1	0	0
111	1	1	89	147.3	37.2	17.2	3	0	17.9	0.94	5.4	6.56	0.87	0.8	92	2.94	50.9	33.2	0	0	1	0	0
112	1	1	62	144.1	53.2	25.6	5	0	8	0.33	5.59	7.06	1.07	0.89	83.2	1.2	17.2	26.6	1	1	1	0	0
113	1	0	80	154.6	71.9	30.1	2	0	23.6	1.27	7.08	8.57	1.81	1.55	85.6	5.11	57.2	36.8	1	0	0	0	0
114	1	1	62	155.7	54.3	22.4	6	0	19.7	0.22	5.03	6.38	2.2	2.01	91.4	4.48	42.9	47.3	0	1	1	1	0
115	1	0	88	155.7	49	20.2	1	0	20.3	0.6	5.85	6.54	2.31	1.75	75.8	4.6	26.4	53.5	0	0	1	0	0
116	1	0	62	154.6	56.6	23.7	3	0	18.5	0.47	6.07	7.16	1.64	1.61	98.2	4.18	69.2	7.7	1	0	1	0	0
117	1	0	67	160.5	66.1	25.7	2	0	24.6	0.57	6.3	7.38	1.81	1.39	76.8	2.09	34.8	19.7	1	1	1	0	0
118	1	0	90	142	55.6	27.6	1	0	20.7	1.02	7.66	7.26	1.57	1.35	86	3.33	46.4	25	0	0	1	0	0
119	1	1	60	171.2	42.8	14.6	2	0	24.9	0.81	5.26	5.74	2.47	2.21	89.5	5.2	44.9	36.7	0	1	1	0	1
120	1	0	82	152.5	46.2	19.9	1	0	18.7	1.03	5.32	5.56	1.75	1.47	84	3.9	30.4	29.5	1	0	1	0	0
121	1	1	85	147.3	40.5	18.7	3	0	7.2	0.51	4.64	4.76	1.41	1.09	77.3	3.43	29.3	26.9	0	1	1	1	0
122	1	1	78	151.5	40.6	17.7	3	0	17.9	0.48	5.52	7.08	2.09	1.93	92.3	2.63	27.7	25.1	0	0	1	0	0
123	1	1	76	153.6	45.8	19.4	1	0	14	0.38	4.68	5.79	1.66	1.41	84.9	2.15	23.4	21.8	0	1	0	1	0
124	1	1	84	145.2	55.5	26.3	3	0	10.9	0.51	5.39	6.88	1.47	1.15	78.2	3.16	60.9	36.1	0	0	1	0	0
